# Supplementary material for: The Extent of the Use of GRADE in Campbell Systematic Reviews: A Systematic Survey
Source: Campbell Syst Rev. 2025 Dec 7;21(4):e70082. doi: 10.1002/cl2.70082 (PMC12682206; doi:10.1002/cl2.70082)
Supplement: Supplementary file 1 — Appendix A The details of evidence tables. [file CL2-21-e70082-s003.xls]

## Sheet: Sheet1
Overall No.	Title	Author	Country	Last updated	Coordination group	Types of participants	Types of interventions	Types of comparations	Types of outcomes	Name of Evidence Grading Form (sof: summary of findings tables)	Downgrade Factors																									Upgraded factors				Quality of the evidence	High	Moderate	Low	Very low
											Risk of bias									Inconsistency			Indirectness				Imprecision							Publication bias		Large magnitude of effect		Plausible confounding can increase confidence in estimated effects	Dose-response gradient
											Selection bias (random sequence generation and allocation concealment)	Detection bias and performance bias (no blinding )	Attrition bias (incomplete outcome data)	Reporting bias (selective outcome reporting)	Design limitations	Motivation bias (intention to treat and per protocol analysis)	Baseline measurement	Other bias	Overall /one or more high risk of bias domains	I-squared/ I2	Inconsistencies in effect size	Unknown heterogeneity	Outcome measures	Participants' limitations	Interventions' limitations	Unknown indirectness	Small sample size	Low number of events	Small number of studies	Wide 95% CI and/or 95% CI that crossed the line of no effect	CI crosses the threshold	P value	Unknown imprecision	Funnel plot asymmetry	Unknown publication bias	RR＞2	Strong association	Infidelity of studies implementation
1	Work programmes for welfare recipients	Geir Smedslund	Norway	2006.8.10	Social Welfare	welfare recipients	time limited work experience, job search assistance, remedial education, job clubs, financial incentives, time limits on financial support, or vocational training	ordinary (passive) social economic assistance or the usual services available to welfare recipients.	Employment	EP	1		1		1	1					1			1																Very low	0	0	0	4
									Earnings		1		1		1	1				1				1																Very low
									Welfare payments		1		1		1	1				1				1																Very low
									Proportion on welfare		1		1		1	1				1				1																Very low
2	Parent training support for intellectually disabled parents	Esther Coren	UK	2010.12.07	Social welfare	Parents or primary caregivers with independent or shared care of one or more children aged 0 to 18 years, where the parent or caregiver has an intellectual disability	Parent training interventions with any theoretical background designed to improve parenting skills and knowledge, whether individual or group based, and whether instructor led or using a self-taught structured format.	_	Health Comprehension	SoF																	1								1					Very low	0	0	0	7
									Symptom Recognition																		1								1					Very low
									Recognising Dangers		1	1															1								1					Very low
									Home Precautions																		1								1					Very low
									Identifying Precautions		1	1															1								1					Very low
									Child Care Routines		1	1															1								1					Very low
									Maternal Child Interaction		1	1															1								1					Very low
3	Motivational interviewing for substance abuse	Geir Smedslund	Norway	2011.4.8	Crime and justice	patients with substance abuse	motivational interviewing	no treatment control group	amount of substance abuse post intervention	SoF	1	1																		1										low	0	5	11	2
									amount of substance abuse short follow-up:Follow-up: 1-6 months		1	1																												moderate
									amount of substance abuse medium follow- up:Follow-up: 7-12 months		1	1																												low
									amount of substance abuse long follow-up:Follow-up: mean 12 months		1	1																		1										low
									Readiness for change		1	1	1							1																				low
									Retention（Follow-up：0-3 months）		1	1	1							1										1										Very low
								treatment as usual	amount of substance abuse post intervention		1	1		1																										moderate
									amount of substance abuse short follow-up:Follow-up: 1-6 months		1	1		1																										moderate
									amount of substance abuse medium follow- up:Follow-up: 7-12 months		1	1		1																										low
									Retention		1		1							1										1										Very low
								assessment and feedback	amount of substance abuse short follow-up：Follow-up: 1-6 months		1	1		1																										low
									amount of substance abuse medium follow- up:Follow-up: 7-12 months		1	1		1																										low
								other active intervention	amount of substance abuse post intervention		1	1																												low
									amount of substance abuse short follow-up:Follow-up: 1-6 months		1																													moderate
									amount of substance abuse medium follow- up:Follow-up: 7-12 months		1																													moderate
									amount of substance abuse long follow-up:Follow-up: mean 12 months		1	1																												low
									Retention		1																			1										low
									Readiness for change		1	1																		1										low
4	Social skills groups for people aged 6 to 21 with autism spectrum disorders (ASD)	Brian Reichow	USA	2012.9.1	Education, Social welfare	People aged 6 to 21 with ASD	Social skills groups	_	Social Competence Follow-up:5to20	SoF											1						1			1					1					low	0	0	7	0
									Social Communication																			1							1					low
									Emotion Recognition																		1			1					1					low
									Friendship																			1							1					low
									Loneliness																			1							1					low
									Child Depression																			1							1					low
									Maternal Depression																			1							1					low
5	Home-based child development interventions for preschool children from socially disadvantaged families	Sarah Miller	UK	2012.1.3	Social welfare	Preschool children from socially disadvantaged families	Home-based interventions	Standard care (no home-based child development programme)	cognitive development	SoF																														Very low	0	0	0	1
6	Educational and Skills-Based Interventions for Preventing Relationship and Dating Violence in Adolescents and Young Adults: A Systematic Review.	Gracia LT Fellmeth	UK	2013.11.01	Social welfare	adolescents and young adults (aged 12-25 years)	educational and skills-based interventions to prevent relationship and dating violence	control intervention	Episodes of relationship violence	SoF									1			1																		moderate	0	5	0	0
									Attitudes towards relationship violence										1																					moderate
									Behaviour in relationship violence										1																					moderate
									Knowledge of relationship violence										1			1																		moderate
									Skills related to relationship violence										1																					moderate
7	Home Visits for Prevention of Impairment and Death in Older Adults: A Systematic Review	Sean Grant	UK	2014.05.01	Social welfare	patients with prevention of impairment and death in older adults	Home Visits	Controls	Mortality	SoF																														high	1	3	1	1
									Institutionalisation People				1		1																									moderate
									Falls People												1																			moderate
									Hospitalisation People																									1						moderate
									Functioning ADL/IADL			1	1								1																			Very low
									Health Related QoL			1	1																											low
8	Forensic Nurse Examiners versus Doctors for the Forensic Examination of Rape and Sexual Assault Complainants: A Systematic Review	Clare Toon	UK	2014.05.01	Crime and justice	patients with the initial forensic examination of the victims of rape and sexual assault	Sexual Assault Nurse Examiners	Physicians	Conviction Rate	SoF		1	1	1				1									1	1												Very low	0	0	0	8
									Prosecution Rate			1	1	1				1									1	1												Very low
									STI prophylaxis			1	1	1																										Very low
									Pregnancy prophylaxis			1	1	1																										Very low
									HIV prophylaxis			1		1													1	1												Very low
									Rape kits collected			1	1	1						1	1													1		1				Very low
									Forensic examination documented			1	1	1						1	1															1				Very low
									Kits admissible in a court of law			1		1				1										1												Very low
9	Farmer Field Schools for Improving Farming Practices and Farmer Outcomes: A Systematic Review	Hugh Waddington	UK	2014.09.01	Education, International Development	farmers growing arable crops (“temporary” crops including food and cash crops) and permanent crops (such as cocoa, coffee and tea), living in developing (low- or middle-income) countries,	farmer field school	No intervention, or agricultural extension services from another source, including IPM (or equivalent) training.	Yields (primary outcome)	SoF									1																1					low	0	0	7	2
									Net revenues (primary outcome)										1										1											low
									Empowerment										1							1							1							Very low
									Environmental outcomes										1										1											low
									Knowledge test scores										1										1											low
									Pesticide use										1														1							low
									Adoption of beneficial practices										1		1								1											Very low
									Pesticide demand neighbours										1														1							low
									Yields										1		1																			low
10	Early Intensive Behavioral Intervention (EIBI) for Young Children with Autism Spectrum Disorders (ASD): A Systematic Review	Brian Reichow	USA	2014.11.03	Education	Young children with ASD	Early intensive behavioral intervention	No treatment, with waitlist controls, or treatment as usual (TAU)	Adaptive behavior	SoF	1	1					1																		1					low	0	0	12	0
									Symptom severity		1	1					1																		1					low
									Problem behavior		1	1					1																		1					low
									IQ		1	1					1																		1					low
									Expressive Language		1	1					1																		1					low
									Receptive Language		1	1					1																		1					low
									VABS Communication Domain		1	1					1																		1					low
									VABS Socialization Domain		1	1					1																		1					low
									VABS Daily Living Skills		1	1					1																		1					low
									Parental Stress		1	1					1																		1					low
									Parental Anxiety and Depression		1	1					1																		1					low
									Parental Positive Perceptions		1	1					1																		1					low
11	Active Labour Market Programme Participation for Unemployment Insurance Recipients: A Systematic Review	Trine Filges	Denmark	2015.01.02	Social welfare	unemployed individuals who received unemployment insurance benefits	ALMP participation	NR	Post effect measured by hazard ratios	EP	1																													moderate	0	1	1	2
									Post effect measured by risk difference																															low
									Net of lock in effect using the timing-of-event approach												1			1						1										Very low
									Post effect using the timing-of-event approach												1			1						1										Very low
12	Parent-infant Psychotherapy for Improving Parental and Infant Mental Health: A Systematic Review	Jane Barlow	UK	2015.3.2	Social welfare	participants with improving parental and infant mental health	parent-infant psychotherapy intervention	control	Parent mental health meta- analysis: depression (dichotomous data) - post- intervention	SoF	1	1															1			1										low	0	0	6	6
									Parent mental health meta- analysis: depression (continuous data) - post- intervention		1	1															1			1										low
									Infant attachment categories meta-analysis: post- intervention - attachment category (SSP) secure		1	1										1					1			1										Very low
									Infant attachment categories meta-analysis: post- intervention - attachment category (SSP) disorganised		1	1															1			1										low
									Infant attachment categories meta-analysis: follow-up - attachment category (SSP) secure		1	1															1			1										low
									Infant attachment categories meta-analysis: follow-up - attachment category (SSP) disorganised		1	1										1					1			1										Very low
								other (psychoeducational) parenting intervention	Parent mental health meta- analysis: depression continuous data - post- intervention		1	1										1					1			1										Very low
									Parent mental health meta- analysis: depression continuous data - follow- up (up to 18 months)		1	1															1			1										low
									Infant attachment categories meta- analysis: post- intervention - attachment category secure		1	1										1					1			1										Very low
									Infant attachment categories meta- analysis: post- intervention - attachment category disorganised		1	1															1			1										low
									nfant attachment categories meta- analysis:follow-up - attachment category secure		1	1										1					1			1										Very low
									Infant attachment categories meta- analysis: follow-up - attachment category disorganised		1	1										1					1			1										Very low
13	Effect of Interventions to Facilitate Communication Between Families or Single Young People with Minority Language Background and Public Services: A Systematic Review	Sabine Wollscheid	Norway	2015.03.02	Social welfare	families with limited English proficiency	telephone interpreter(TI)	in- person interpreter(II)	Satisfaction with hospital stay	SoF									1																					low	0	0	21	3
									Satisfaction with physician										1																					low
									Concordance with discharge diagnosis										1										1											low
									Ability to communicate										1										1											low
									Number of words understood										1										1											low
									Estimated per cent difference in inaccurate utterances between TI and TII										1								1		1											Very low
								bilingual physician (BP)	Satisfaction with hospital stay										1										1											low
									Satisfaction with physician										1										1											low
									Concordance with discharge diagnosis										1										1											low
									Number of words understood										1										1											low
								ad hoc interpreters (AI)	Satisfaction with hospital stay										1										1											low
									Satisfaction with physician										1										1											low
									Satisfaction with nurse										1										1											low
									Ability to community										1										1											low
							in-person telephone interpreter (II)	bilingual physician (BP)	Satisfaction with hospital stay										1										1											low
									Satisfaction with physician										1										1											low
									Concordance with discharge diagnosis										1										1											low
									Number of words understood										1										1											low
								ad-hoc interpreter (AI)	Satisfaction with hospital stay										1										1											low
									Satisfaction with physician										1										1											low
									Satisfaction with nurse										1										1											low
									Ability to community										1										1											low
						Mexican mothers with limited English proficiency	extended English as a second language classes (‘extended ESL’)	pure ESL	Basic ESL skills			1	1					1									1													Very low
									Parental engagement			1	1					1									1													Very low
14	Food Supplementation for Improving the Physical and Psychosocial Health of Socio-economically Disadvantaged Children Aged Three Months to Five Years: A Systematic Review	Elizabeth Kristjansson	Canada	2015.05.04	International Development, Social Welfare	Low- and middle-income children aged 3 months to 5 years	Feeding	Control - growth RCTs	Weight gain	SoF		1				1																								moderate	0	8	0	5
									Height gain			1				1																								moderate
									Weight-for- age: z- scores			1				1																								moderate
									Height-for- age: z- scores			1				1																								moderate
									Weight-for- height: z- scores			1				1																								moderate
								Control - CBAs	Weight gain		1																													very low
									Height gain		1																													very low
									Weight-for- age: z- scores		1																													very low
									Height-for- age: z- scores		1																													very low
									Weight-for- height: z- scores		1																													very low
								Control - psychosocial development RCT	Mental Development Index			1				1																								moderate
									Psychomotor development																															moderate
									Follow-up. 4 years after the end of supplementation			1				1																								moderate
15	Strategies to Increase the Ownership and Use of Insecticide‐Treated Bednets to Prevent Malaria	Lana Augustincic Polec	Canada	2015.11.02	International development	Adults (including pregnant women) and children	Free ITN (with or without social marketing), or education	ITN at any cost (with or without social marketing), or no education	ITN ownership among pregnant women, adults and children	SoF	1			1			1		1																					moderate	0	4	1	0
									Appropriate use												1																			moderate
									ITN use by adults (any ITN use)								1																							moderate
									ITN use by children under 5								1				1																			low
									Use (net mounted)																		1		1											moderate
28	School-based Education Programmes for the Prevention of Child Sexual Abuse: A Systematic Review	Kerryann Walsh	Australia	2015.5.4	Social Welfare	children (aged 5 to 12) and adolescents (aged 13 to 18)	school‐based education programmes for the prevention of child sexual abuse	no intervention or standard school curriculum	Protective behaviours	SoF																				1										moderate	0	5	0	0
									Questionnaire‐based knowledge		1	1																												moderate
									Vignette‐based knowledge		1	1																												moderate
									Harm																					1										moderate
									Disclosures													1																		moderate
16	Deworming and adjuvant interventions for improving the developmental health and well-being of children in low- and middle-income countries: a systematic review and network meta-analysis	Vivian A. Welch	Canada	2016.09.27	International development	children in STH endemic areas	mass deworming with albendazole 400 mg twice per year	control	Weight gain	SoF										1																				moderate	4	4	6	3
									Height gain											1																				moderate
									Cognitive processing: different scales																															high
									School attendance													1																		moderate
									Proportion stunted																															high
									Mortality																															high
									Long term hours worked per week						1										1															very low
						children in STH and schistosomiasis endemic areas	mass deworming with albendazole 400 mg twice per year + praziquantel 40 mg/kg once per year		Weight gain					1													1													low
									Height gain					1													1													low
									Cognitive processing																															high
									School attendance		1	1																					1							low
									Proportion stunted																		1													low
									Mortality																1															moderate
									Economic productivity, as measured by long term hours worked						1										1															very low
						in children in schistosomiasis endemic areas	mass deworming with praziquantel 40 mg/kg once per year		weight										1														1							low
									height										1														1							low
									years of education						1																									very low
29	Advocacy Interventions to Reduce or Eliminate Violence and Promote the Physical and Psychosocial Well-Being of Women who Experience Intimate Partner Abuse: A Systematic Review	Carol Rivas	UK	2016.1.4	Social welfare	women with intimate partner abuse	intensive advocacy interventions		Physical abuse	SoF	1	1	1						1								1													low	0	6	3	4
									Physical abuse (dichotomous outcome)		1	1	1					1									1													Very low
									Emotional abuse (dichotomous outcome)																		1													moderate
									Emotional abuse		1	1	1														1													Very low
									Overall abuse										1								1													Very low
									Overall abuse (dichotomous outcome)		1		1			1											1			1										Very low
						women with intimate partner abuse	brief advocacy interventions		Physical abuse										1																					moderate
									Physical abuse by severity - severe												1																			moderate
									Sexual abuse													1					1			1										moderate
									Sexual abuse													1								1										moderate
									Emotional abuse										1		1																			low
									Emotional abuse																		1													moderate
									Overall abuse		1		1														1													low
31	Interventions for promoting reintegration and reducing harmful behaviour and lifestyles in street-connected children and young people: a systematic review	Esther Coren	UK	2016.7.1	International development	street-connected children and young people	various specific therapeutic types of interventions	shelter/drop-in service as usual	Promote inclusion and reintegration Increase literacy and numeracy IIncrease access to education and employment	SoF											1																			moderate	0	4	2	0
									Promotion of mental health, including self esteem												1																			moderate
									Reduction in harms associated with substance misuse												1																			moderate
									Reduction in harms associated with early sexual activity												1						1													low
									Family functioning												1						1													low
									Overall picture												1																			moderate
17	Effects of early, computerized brief interventions on risky alcohol use and risky cannabis use among young people	Geir Smedslund	Norway	2017.4.7	Social welfare	young people between 15 and 25 years of age who were defined as high or risky consumers of alcohol or cannabis, or both	Assessment and feedback	no intervention for risky alcohol consumption	Alcohol consumption short-term	SoF	1	1		1						1	1																			low	0	1	18	4
									Alcohol consumption long-term			1	1																	1										low
								assessment only for risky alcohol consumption	Alcohol consumption short-term										1	1																				low
									Alcohol consumption long-term										1	1										1										very low
								education for risky alcohol or cannabis consumption	Alcohol consumption short-term		1	1	1	1						1							1			1										very low
									Alcohol consumption long-term			1	1																	1										low
							Comprehensive feedback	brief feedback for risky alcohol or cannabis consumption	Alcohol consumption short-term		1	1	1	1																1										low
									Alcohol consumption long-term		1		1	1																1										low
							Computer feedback	counsellor feedback for risky alcohol or cannabis consumption	Alcohol consumption short-term		1	1		1						1										1										very low
									Alcohol consumption long-term		1	1		1						1										1										very low
							One active intervention	another active intervention for risky alcohol consumption	Alcohol consumption short-term		1		1	1								1																		low
							Feedback plus moderation skills	feedback only for risky alcohol consumption	Alcohol consumption short-term assessed with: Estimated blood-alcohol content		1		1	1													1			1										low
							Gender-specific feedback	gender-neutral feedback for risky alcohol or cannabis consumption	Alcohol consumption short-term		1	1	1	1																1										low
									Alcohol consumption long-term			1		1													1													low
							Multi-dose assessment and feedback	single dose assessment and feedback for risky alcohol or cannabis consumption	Alcohol consumption short-term			1	1	1																										moderate
									Alcohol consumption long-term			1	1														1													low
							Assessment and feedback	no intervention for risky cannabis consumption	Cannabis consumption short-term		1	1		1																1										low
								assessment only for risky cannabis consumption	Cannabis consumption short-term			1	1																	1										low
								education for risky cannabis consumption	Cannabis consumption short-term			1	1																	1										low
									Cannabis consumption long-term			1	1																	1										low
							Computer feedback	counsellor feedback for risky cannabis consumption	Cannabis consumption short-term			1	1					1												1										low
									Cannabis consumption long-term			1	1					1												1										low
							One active intervention	another active intervention for risky cannabis consumption	Cannabis consumption short-term		1		1	1													1			1										low
18	Approaches to promote handwashing and sanitation behaviour change in low- and middle-income countries: a mixed method systematic review	Emmy De Buck	Belgium	2017.05.19	International development	Participants included both children and adults from low- and middle-income countries (LMIC)	Community-based approaches	no promotional approach	handwashing after toilet use (pooled data), community-based approach vs no promotional approach	EP	1	1	1	1																										low	0	8	18	8
							sanitation and hygiene messaging		handwashing before cooking (pooled data), sanitation and hygiene messaging vs no promotional approach			1	1															1												low
							elements of psychosocial theory		handwashing before cooking (pooled data), elements of psychosocial theory vs no promotional approach			1	1	1				1										1												very low
							community-based approach		handwashing before eating (pooled data), community-based approach vs no promotional approach		1	1	1	1																										low
							elements of psychosocial theory		handwashing before eating (pooled data), elements of psychosocial theory vs no promotional approach			1	1	1				1										1												low
							community-based approach		handwashing before feeding a child (pooled data), community-based approach vs no promotional approach		1	1	1	1														1												very low
							elements of psychosocial theory		handwashing before feeding a child (pooled data), elements of psychosocial theory vs no promotional approach			1	1	1				1										1												low
							community-based approach		latrine use (adherence) (pooled data), community-based approach vs no promotional approach				1	1														1												low
							sanitation and hygiene messaging		open defecation (pooled data), sanitation and hygiene messaging vs no promotional approach			1	1	1														1												low
							sanitation and hygiene messaging		skills, using soap for handwashing (pooled data), sanitation and hygiene messaging vs no promotional approach			1	1																											moderate
							community-based approach		handwashing at key times (uptake) (unpooled data), community-based approach vs no promotional approach																															low
							community-based approach		handwashing at key times (adherence) (unpooled data), community-based approach vs no promotional approach			1	1									1																		low
							community-based approach		handwashing at key times (longer-term use) (unpooled data), communitybased approach vs no promotional approach		1	1	1	1			1											1												very low
							community-based approach		latrine use (adherence) (unpooled data), community-based approach vs no promotional approach				1	1														1												low
							community-based approach		latrine use (longer-term use) (unpooled data), community-based approach vs no promotional approach		1		1	1								1																		low
							community-based approach		safe faeces disposal (uptake) (unpooled data), community-based approach vs no promotional approach		1	1					1											1												very low
							community-based approach		safe faeces disposal (adherence) (unpooled data), community-based approach vs no promotional approach					1																										moderate
							community-based approach		safe faeces disposal (longer-term use) (unpooled data), community-based approach vs no promotional approach		1		1	1														1												low
							community-based approach		open defecation (uptake) (unpooled data), community-based approach vs no promotional approach			1																												moderate
							community-based approach		open defecation (adherence) (unpooled data), community-based approach vs no promotional approach									1																						moderate
							community-based approach		open defecation (longer-term use) (unpooled data), community-based approach vs no promotional approach		1	1	1	1		1	1	1										1												very low
							social marketing approach		handwashing at key times (adherence) (unpooled data), social marketing approach vs no promotional approach			1	1			1	1	1				1																		very low
							social marketing approach		latrine use (adherence) (unpooled data), social marketing approach vs no promotional approach				1					1																						moderate
							social marketing approach		safe faeces disposal (adherence) (unpooled data), social marketing approach vs no promotional approach			1	1			1	1	1				1																		very low
							social marketing approach		open defecation (adherence) (unpooled data), social marketing approach vs no promotional approach				1					1																						moderate
							sanitation and hygiene messaging		handwashing at key times (uptake) (unpooled data), sanitation and hygiene messaging vs no promotional approach			1		1				1																						moderate
							sanitation and hygiene messaging		handwashing at key times (adherence) (unpooled data), sanitation and hygiene messaging vs no promotional approach			1	1	1																										low
							sanitation and hygiene messaging		handwashing at key times (longer-term use) (unpooled data), sanitation and hygiene messaging vs no promotional approach			1	1									1																		low
							sanitation and hygiene messaging		latrine use (adherence) (unpooled data), sanitation and hygiene messaging vs no promotional approach				1	1								1											1							very low
							sanitation and hygiene messaging		safe faeces disposal (adherence) (unpooled data), sanitation and hygiene messaging vs no promotional approach				1	1														1												low
							sanitation and hygiene messaging		open defecation (uptake) (unpooled data), sanitation and hygiene messaging vs no promotional approach			1		1														1												low
							sanitation and hygiene messaging		open defecation (adherence) (unpooled data), sanitation and hygiene messaging vs no promotional approach			1	1	1														1												low
							elements of psychosocial theory		handwashing at key times (uptake) (unpooled data), elements of psychosocial theory vs no promotional approach			1	1	1				1																						low
							elements of psychosocial theory		handwashing at key times (adherence) (unpooled data), elements of psychosocial theory vs no promotional approach				1																											moderate
19	Later school start times for supporting the education, health, and well-being of high school students: a systematic review	Robert Marx	USA	2017.12.19	Education	students aged 13-19	later school start times	early school start time	Student academic outcomes	SoF																														very low	0	0	0	6
									Amount or quality of sleep																															very low
									Mental health outcomes																															very low
									Truancy or attendance outcomes																															very low
									Alertness																															very low
									Adverse events/unintended consequences																															very low
30	Mindfulness-based stress reduction (MBSR) for improving health, quality of life and social functioning in adults: a systematic review and meta-analysis	Michael de Vibe	Norway	2017.11.1	Social welfare	both patients and healthy people	MBSR	wait-list or TAU	mental health outcome	SoF										1		1																		moderate	0	10	2	0
									stress outcome											1		1																		moderate
									anxiety outcome											1		1																		moderate
									depression outcome											1		1																		moderate
									somatic health outcome											1		1																		low
									quality of life and social function outcome											1		1																		moderate
								active control	mental health outcome																1															moderate
									stress outcome																1															moderate
									anxiety outcome																1															moderate
									depression outcome																1															moderate
									somatic health outcome																1															low
									quality of life and social function outcome																1															moderate
20	Effectiveness of interventions to reduce homelessness: a systematic review and meta-analysis	Heather Menzies Munthe-Kaas	Norway	2018.2.28	Social welfare	adults who are homeless or at-risk of becoming homeless	high intensity case management	usual services	Number of participants homeless at follow-up assessed with: self-report follow up: range 12 months to 18 months	SoF		1	1																											moderate	0	5	31	27
									Number of participants living in stable community housing at follow-up assessed with: self-report follow up: range 12 months to 18 months			1															1													low
									Number of participants who experienced some homelessness assessed with: not reported follow up: 24 months		1	1																1												low
									Number of days homeless assessed with: self-report follow up: range 12 months to 24 months		1	1	1					1																						low
									Mean number of days in stable housing assessed with: self-report follow up: range 12 months to 24 months		1	1	1							1																				very low
									Number of days in longest residence during previous 6 months assessed with: not reported follow up: 12 months			1	1														1													very low
									Number of clients who did not move during previous 6 months assessed with: not reported follow up: 12 months			1	1														1													very low
									Mean number of moves during previous 6 months assessed with: not reported follow up: 12 months			1	1														1													very low
						individuals with mental illness and substance abuse problems		low intensity case management	Mean number of days spent in stable housing assessed with: self-report follow up: 36 months			1		1							1																			low
						recently released criminal offenders		other intervention (no case management or housing component)	Number of participants who experience homelessness during study period assessed with: self-report follow up：12 months					1															1	1										very low
						adults with mental illness or substance abuse problems	low intensity case management	usual services	Number of days in better housing assessed with: Unclear follow up: 14 months			1	1														1													very low
									Number of days in worse housing assessed with: unclear follow up: 14 months			1	1														1													very low
									Number of days in stable housing during past 60 days assessed with: self-report follow up: 12 months		1	1	1																											very low
						homeless adults with mental illness	low intensity case management (with OT)	low intensity case management (without OT)	Variation from ideal housing assessed with: 13-point scale not specified follow up: 12 months		1	1		1													1													very low
						youth and adults with substance abuse problems	low intensity case management	other intervention (no case management or housing component)	Number of participants homeless at follow-up assessed with: Not reported follow up: 18 months			1		1													1													very low
									Number of days homeless during 90 days prior to follow-up assessed with: self-report (Form 90) follow up: 18 months			1															1													very low
						adults who are homeless or at-risk of becoming homeless, with or without dependent children	critical time intervention	usual services	Number of participants who experienced homelessness during study period assessed with: The Personal History Form - dichotomized to never versus ever homeless follow up: 18 months		1	1															1													low
									Number of days homeless assessed with: The Personal History Form, Total for 18 weeks prior to follow- up or mean number of days during 30 days prior to each monthly follow-up interview follow up: 18 months		1	1															1													low
									Mean number of nights not homeless over study period assessed with: Personal History Form assessed for 30 days prior to each monthly follow-up interview follow up: 18 months		1	1															1													low
									Number of days spent homeless over study period Assessed with The Personal History Form Follow-up: 18 months		1	1															1													low
									Length of time to leave shelter assessed with: Structured residential follow-back instrument follow up: 15 months			1		1													1													low
						adults who are homeless or at-risk of homelessness with substance abuse problems	abstinence-contingent housing with case management	usual services	Housing stability assessed with: Not reported follow up: 12 months		1	1	1														1													very low
						adults who are homeless or at-risk of homelessness with substance abuse problems	abstinence-contingent housing with case management	case management	Change in number of days housed from baseline to follow- up assessed with: Self-report follow up: 12 months		1	1	1														1													very low
						homeless adults with substance abuse problems	abstinence-contingent housing with day treatment	usual services	Change in number of days homeless in past 60 days from baseline to 12 months assessed with: Personal History Form follow up: 12 months			1	1														1													low
						homeless adults with substance abuse problems	abstinence-contingent housing with day treatment	day treatment	Changes in mean days housed in past 60 days between baseline and 12 months - self-report assessed with: Retrospective Interview for Housing, Employment, and Treatment History follow up: 12 months		1	1	1														1													very low
									Changes in mean days employed in past 60 days between baseline and 12 months assessed with: Retrospective Interview for Housing, Employment, and Treatment History - self report follow up: 12 months		1	1	1														1													very low
						homeless adults with substance abuse	abstinence-contingent housing with day treatment	non-abstinence contingent housing with day treatment	Days housed - self report Change in mean days housed in past 60 days between baseline and 12 months assessed with: Retrospective Interview for Housing, Employment, and Treatment History follow up: 12 months		1	1	1														1													very low
						homeless adults with substance abuse	abstinence-contingent housing with day treatment	abstinence-contingent housing with community reinforcement approach	Mean decrease in proportion homelessness assessed with: Not reported follow up: 4 months		1	1															1													very low
									Proportion of participants housed more than 40 of past 60 days assessed with: Retrospective Housing, Employment and Substance Abuse Treatment Interv		1	1															1													very low
						homeless adults with mental or chronic medical illness	Housing First	Usual services	Number of days homeless assessed with: Self-report follow up: 18 months			1																												moderate
									Proportion of time homeless (shelter, street or public place) assessed with: Self-report follow up: 24 months			1																												moderate
									Number of days in paid housing assessed with: Self-report follow up: 12 months			1																												moderate
									Proportion of time housed (stable housing includes any long-term housing arrangement) assessed with: Residential follow-back calendar follow up: 24 months			1																												moderate
									Number of clients placed in permanent housing assessed with: Unclear follow up: 20 months		1		1														1													low
						adults with mental illness		abstinence-contingent housing	Proportion of time spent homeless assessed with: self-report follow up: 24 months		1	1	1														1													very low
									Proportion of time stably housed assessed with: Self-report follow up: 24 months		1	1	1														1													very low
						Homeless adults with mental health problems	non-abstinence-contingent housing with high intensity case management	usual services	Change in proportion of time spent homeless (streets) (Shern 2000) assessed with: self-report follow up: 24 months		1	1															1													low
									Change in proportion of time spent in shelter (Shern 2000) assessed with: self-report follow up: 24 months		1	1															1													low
									Change in proportion of time spent in community living (Shern 2000) assessed with: self-report follow up: 24 months		1	1															1													low
						adults who are homeless or at-risk of becoming homeless	non-abstinence-contingent group living arrangements with high intensity case management	non-abstinence-contingent independent apartments with high intensity case management	Housing status - housed assessed with: point in time - self-report, records of the housing facilities, and Department of mental health, weekly logs from case managers follow up: 18 months		1	1															1			1										very low
									Housing status - not housed assessed with: point in time - self-report, records of the housing facilities, and Department of mental health, weekly logs from case managers follow up：18 months		1	1															1			1										very low
									Total days homeless after rehousing assessed with: self-report, records of the housing facilities, and Department of mental health, weekly logs from case managers follow up: 18 months		1	1															1													low
									Mean number of days homeless assessed with: self-report, records of the housing facilities, and Department of mental health, weekly logs from case managers follow up: 18 months		1	1															1													low
									Number of participants who are homeless (shelter) assessed with: self-report, records of the housing facilities, and Department of mental health, weekly logs from case managers follow up: 18 months		1	1															1			1										very low
									Number of participants who are homeless (streets) assessed with: self-report, records of the housing facilities and Department of mental health, weekly logs from case managers follow up：18 months		1	1															1			1										very low
						Adults who are homeless or at risk of becoming homeless	Non-abstinence-contingent housing with high intensity case management	Abstinence-contingent housing with high intensity case management	Proportion of days homeless assessed with: Residential Follow-back Calendar follow up: 18 months		1	1	1														1													very low
									Proportion of days in stable housing assessed with: Residential Follow-back Calendar follow up:18 months		1	1	1														1													very low
						homeless adults with substance dependence problems	non-abstinence contingent housing with day treatment	day treatment	Changes in mean days housed in past 60 days between baseline and 12 months assessed with: Retrospective Interview for Housing, Employment, and Treatment History follow up: 12 months		1	1	1														1			1										very low
						Adults or families who are homeless or at risk of becoming homeless	Housing vouchers with case management	Usual services	Time to first exit from shelter assessed with: Not reported follow up: 12 months		1	1																	1											low
									Time to return to shelter assessed with: Not reported follow up: 12 months		1	1																	1											low
									Number of days housed during 90 days prior to follow-up assessed with: Not reported follow up: 36 months		1	1																	1											low
									Number of days homeless during 90 days prior to follow-up assessed with: Not reported follow up: 36 months		1	1																	1											low
									Proportion of participants who were in their own home at follow-up assessed with: Not reported follow up: range 18 months		1	1																	1											low
									Proportion of participants who were homeless one or more nights during the 90 days prior to follow-up assessed with: Not reported follow up: 18 months		1	1																	1											low
									Proportion of participants who were homeless one or more nights during the 90 days prior to follow-up assessed with: Not reported follow up: 18 months		1	1																	1											low
						adults with mental illness	housing vouchers with case management	case management	Number of participants in independent housing assessed with: case manager recordsfollow up: 24 months					1													1													low
									Number of participants living in community housing assessed with: case manager records follow up: 24 months					1													1													low
									Number of participants living in variable housing situations assessed with: case manager records follow up: 24 months					1													1													low
									Number of days in stable housing assessed with:self-report follow up:36 months			1															1													low
									Number of days spent homeless assessed with:self-report follow up:36 months			1															1													low
						adults with mental illness and/or substance abuse issues	residential treatment with case management	usual services	Proportion of nights homeless assessed with: Personal History Form follow up: range 12 months to 24 months				1	1																										low
									Proportion of time in stable housing assessed with: Unclear follow up: 12 months					1													1													low
									Number of participants stably housed at follow-up assessed with: Unclear follow up: 12 months					1													1													low
21	Do evidence summaries increase health policy-makers’ use of evidence from systematic reviews?	Jennifer Petkovic	Canada	2018.09.10	Knowledge translation and implementation	Policymakers and health system managers	evidence summaries based on systematic review	any comparison	Use of systematic review evidence in decision- making	SoF									1																					moderate	0	5	1	0
									Understanding, knowledge and/or beliefs										1																					moderate
									Perceived credibility of the summaries										1										1											low
									Perceived usefulness and usability of systematic review summaries										1																					moderate
									Perceived understandability of the summaries										1																					moderate
									Perceived desirability of the summaries										1																					moderate
22	Cognitive‐behavioural treatment for amphetamine‐type stimulants (ATS)‐use disorders	Takayuki Harada	Japan	2019	Crime and justice	Adults with ATS‐use disorders	CBT interventions	Waiting‐list control	Drug use	SoF		1	1														1													Low	0	0	1	0
23	Incentives for climate mitigation in the land use sector—the effects of payment for environmental services on environmental and socioeconomic outcomes in low‐ and middle‐income countries: A mixed‐methods systematic review	Birte Snilsveit	UK	2019.09.29	International development	Populations living in or near forests, wetlands, grasslands, mangroves and farmland areas in countries classified by the World Bank as low‐or‐middle income	Payments for environmental services programmes	no intervention, business as usual, or a different environmental intervention	Socioeconomic outcomes combined	EP					1							1				1							1							very low	0	0	4	4
									Total household income						1											1														low
									Household income from nonagricultural sources						1							1				1							1							very low
									Agricultural income						1							1				1							1							very low
									Asset indexes																								1							very low
									Environmental outcomes combined						1																		1							low
									Forest cover													1											1							low
									Deforestation						1																		1							low
24	Mass deworming for soil‐transmitted helminths and schistosomiasis among pregnant women: A systematic review and individual participant data meta‐analysis	R. A. Salam	Australia	2019.09.24	International development	pregnant women receiving preventive or therapeutic deworming drugs for STH and schistosomiasis	Mass deworming with any drug	Placebo	Maternal Anaemia	SoF					1																									moderate	0	5	0	0
									Maternal T.Trichiura intensity						1																									moderate
									Maternal hookworm intensity						1																									moderate
									LBW						1																									moderate
									Preterm birth						1																									moderate
25	Mass deworming for improving health and cognition of children in endemic helminth areas: A systematic review and individual participant data network meta‐analysis	Vivian A. Welch	Canada	2019.11.20	International Development, Social Welfare	Children aged 6 months up to 16 years	Deworming with any STH drug	Placebo	Weight	SoF					1																									moderate	0	9	0	0
									Height						1																									moderate
									Hemoglobin						1																									moderate
							Deworming with any STH drug and Praziquantel		Weight						1																									moderate
									Height						1																									moderate
									Hemoglobin						1																									moderate
							Mass deworming with any STH drug combined with iron or micronutritents		Weight						1																									moderate
									Height						1																									moderate
									Hemoglobin						1																									moderate
26	Effectiveness of interventions to manage acute malnutrition in children under 5 years of age in low‐ and middle‐income countries: A systematic review	Jai K. Das	Pakistan	2020.04.09	International Development, Social Welfare	Children under 5 years of age with moderate and severe acute malnutrition	Integrated community based management	Standard management	Recovery (Assessed at 12 weeks)	SoF					1																									moderate	4	14	13	1
									Weight gain (kg) (g·kg−1·day−1, Assessed for first 4 weeks)						1																									moderate
									Mortality (Assessed at 12 weeks)						1																									moderate
						Children under 5 years of age with SAM	Facility or in‐patient management	Community or out‐patient management	Recovery(Assessed at 4‐6 weeks)						1																									moderate
									Mortality(Assessed at the end of the study; 4–6 weeks)						1							1																		low
							RUTF	F100	Weight gain(g·kg−1·day−1; weight gain assessed at the time of discharge; till recovery)						1							1					1						1							very low
									Mortality(Assessed at the end of the study)						1												1						1							low
							Community‐based management with RUTF	Community‐based management with other food (including non‐standard RUTF; home prepared food; F100)	Recovery (Assessed ateither 8, 12,14 or 16 weeks or at discharge)Standard dairy/peanut butter RUTF versus non/reduced dairy/ peanut butter						1																									moderate
									Recovery (Assessed ateither 8, 12,14 or 16 weeks or at discharge)Standard RUTF versus energy dense home‐ prepared food						1							1																		low
									Recovery (Assessed ateither 8, 12,14 or 16 weeks or at discharge)Standard RUTF versus high‐oleic RUTF																		1						1							moderate
									Weight gain(g·kg−1·day−1;Assessed at either 8, 12, 14 or 16 weeks or at discharge);Standard dairy/peanut butter RUTF versus non/reduced dairy/peanut butter						1							1																		low
									Weight gain(g·kg−1·day−1;Assessed at either 8, 12, 14 or 16 weeks or at discharge);RUTF versus F100						1												1						1							low
									Weight gain(g·kg−1·day−1;Assessed at either 8, 12, 14 or 18 weeks or at discharge);Standard RUTF versus energy dense home‐prepared food						1							1																		low
									Weight gain(g·kg−1·day−1;Assessed at either 8, 12, 14 or 16 weeks or at discharge);Standard RUTF versus high‐oleic RUTF																		1						1							moderate
									Mortaity(Assessed at either 8, 12, 14 or 16 weeks or at discharge);Standard dairy/peanut butter RUTF versus non/reduced dairy/peanut butter						1																									moderate
									Mortaity(Assessed at either 8, 12, 14 or 16 weeks or at discharge);Standard RUTF versus energy dense home‐prepared food						1																									moderate
									Mortaity(Assessed at either 8, 12, 14 or 16 weeks or at discharge);Standard RUTF versus high‐oleic RUTF																		1						1							low
									Mortaity(Assessed at either 8, 12, 14 or 18 weeks or at discharge);Standard RUTF versus n3 PUFA RUTF						1												1						1							low
						Children under 5 years of age with MAM	RUSF	Other foods including local/home made food, whey RUSF, CSB, supplementary food	Recovery (Assesse at 6–12 weeks)；RUSF versus local/home made food						1							1																		low
									Recovery (Assesse at 6–12 weeks)；Standard RUSF versus whey RUSF																															high
									Recovery (Assesse at 6–12 weeks)；RUSF versus CSB						1							1																		low
									Weight gain(g·kg−1·day−1; Assessed at 6–12 weeks);RUSF versus local/home made food						1												1						1							low
									Weight gain(g·kg−1·day−1; Assessed at 6–12 weeks);Standard RUSF versus whey RUSF																															high
									Weight gain(g·kg−1·day−1; Assessed at 6–12 weeks);RUSF versus CSB						1							1																		low
									Mortality (Assessed at 6–12 weeks);Standard RUSF versus whey RUSF																															high
									Mortality (Assessed at 6–12 weeks);RUSF versus CSB						1																									moderate
									Mortality (Assessed at 6–12 weeks);RUSF versus food supplement						1												1						1							low
						Children under 5 years of age with SAM	Prophylactic antibiotic	No antibiotic	Recovery (Assessed at 12 weeks)																															high
									Weight gain(g·kg−1·day−1;assessed at 12 weeks)													1																		moderate
									Mortality (Assessed at 12 weeks)													1																		moderate
							High dose vitamin A	Low dose vitamin A	Weight change(kg; change over 2 weeks)																		1						1							moderate
									Mortality(At day 15)																		1						1							moderate
27	Effects of preventive nutrition interventions among adolescents on health and nutritional status in low‐ and middle‐income countries: A systematic review	Rehana A. Salam	Pakistan	2020.04.09	International Development, Social Welfare	Adolescents	Micronutrient supplementation/fortification	Placebo/no supplementation/fortification	Daily Iron supplementation with or without folic acid: Anaemia	SoF					1																		1							low	0	0	2	4
									Weekly Iron supplementation with or without folic acid: Anaemia						1																		1							low
									Calcium/vitamin D supplementation/ fortification: BMI						1							1											1							very low
									Iron supplementation with or without folic acid: BMI						1							1											1							very low
									Zinc supplementation: BMI						1							1											1							very low
									MMN fortification: BMI						1							1											1							very low
32	Multisystemic Therapy® for social, emotional, and behavioural problems in youth age 10 to 17: An updated systematic review and meta-analysis	Julia H. Littell	USA	2021.10.8	Social Welfare	children and youth (age 10 to 17) with social, emotional, and behavioural problems, and their family members.	MST	(a) TAU, (b) an alternative treatment condition (e.g., individual therapy, group therapy), or (c) no treatment.	Out‐of‐home placements (all types)	SoF																														moderate	1	4	4	0
									Out‐of‐home placements (USA, Developer‐led trials)																															moderate
									Out‐of‐home placements (Non‐USA, Independent trials)																															high
									Criminal offences (arrests/ convictions)																															moderate
									Self‐reported delinquency																															moderate
									Youth externalising behaviours																															low
									Youth internalising behaviours																															low
									Family adaptability																															low
									Family cohesion																															low
33	Effects of vitamin and mineral supplementation during pregnancy on maternal, birth, child health and development outcomes in low- and middle-income countries: A systematic review	Emily C. Keats	Canada	2021	International Development, Social Welfare	women during pregnancy	Iron folic acid supplementation	folic acid	Maternal Anemia assessed with:Hb < 110 g/L	SoF																								1						moderate	7	6	2	1
									Low Birth Weight assessed with:<2500 g																															high
									Perinatal Mortality																									1						moderate
							Multiple micronutrients supplementation	iron with or without folic acid	Maternal Mortality												1																			moderate
									Maternal Anemia assessed with: Hb < 110 g/L																															high
									Maternal Iron‐ deficiency Anemia assessed with: concurrent anaemia and iron deficiency											1	1							1						1						Very low
									Low Birth Weight assessed with:<2500 g																															high
									Perinatal Mortality																															high
							Lipid nutrient supplementation	multiple micronutrient supplementation	Low Birth Weight assessed with:<2500 g										1																					moderate
									Perinatal Mortality										1		1							1												low
						low‐ and middle‐income countries	Iron	Placebo	Maternal Anemia assessed with: Hb < 110 g/L																									1						moderate
									Low Birth Weight assessed with:<2500 g																															high
									Perinatal Mortality																															high
							Zinc		Low Birth Weight assessed with:<2500 g												1																			moderate
						women during pregnancy	Vitamin A supplementation		Maternal Mortality										1		1							1												low
						low‐ and middle‐income countries	Calcium		Low Birth Weight assessed with:<2500 g																															high
34	A comprehensive review of prioritised interventions to improve the health and wellbeing of persons with lived experience of homelessness	Aliza Moledina	Canada	2021.06.24	Social Welfare	Populations experiencing homelessness	Housing	_	Number of participants in stable housing long term	EP	1	1																												moderate	0	6	21	5
									Percentage of participants in stable housing long term			1																												moderate
									Total number of days housed long term			1																												moderate
												1																												moderate
									Percentage of days stably housed over 24 months			1																												moderate
												1																												moderate
							Income assistance	control services	Number of homeless episodes			1																												low
								treatment as usual	Number of days spent homeless			1	1																											low
								treatment as usual	Number of days stably housed			1	1																											low
							Standard case management	_	Percentage of participants homeless			1																1												low
									Percentage of participants who lived in one residence in the last 3 months		1	1	1															1												low
									Percentage of participants who lived in three residences or more in the last 3 months		1	1	1															1												low
									Mean number of days in stable residence			1															1													low
							Intensive case management	_	Number of days homeless		1	1	1																											low
									Proportion of participants housed		1	1	1														1	1		1										low
									Time spent on the street		1	1															1													low
									Time spent in shelters		1	1															1													low
									Time spent in community housing		1	1															1													low
							Assertive community treatment	_	Number of days homeless on streets		1	1	1	1													1													very low
									Number of days homeless in the previous month		1	1															1													low
									Number of days homeless in shelter		1	1	1	1													1													very low
									Number of days in community housing		1	1	1	1													1													very low
									Number of days in stable housing in previous month		1	1															1													low
							Critical time intervention	_	Odds of homelessness at the end of the follow‐up period		1	1																1												low
									Mean number of: days rehoused			1															1													low
									Percentage of participants who were homeless at the last month of trial		1	1																1												low
									Odds of extended homelessness—more than 54 nights		1	1																1												low
									Earned income in the second nine months		1	1															1													low
							peer support	_	Rates of homelessness		1	1															1													low
									Number of days that participants spent housed in the past month		1	1															1													low
									Number of days that participants spent in stable housing in the past month			1	1				1		1									1												very low
									Percentage of participants who were homeless			1		1														1												very low
35	Effects of neonatal nutrition interventions on neonatal mortality and child health and development outcomes: A systematic review countries	Aamer Imdad	USA	2021	International Development, Social Welfare	neonates (0‐28 days)	vitamin A	Placebo	All‐cause neonatal mortality	SoF																														high	7	0	0	0
									All‐cause mortality at 6 months of age																															high
									All‐cause mortality at 12 months of age																															high
									Adverse Events: Bulging Fontanelle 48–72 h																															high
						neonates (Mmost of the included studies had preterm and low birth weight neonates)	probiotics/synbiotics	control	All‐cause mortality																															high
									Neonatal sepsis																															high
									Necrotizing enterocolitis																															high
36	Effects of preconception care and periconception interventions on maternal nutritional status and birth outcomes in low- and middle-income countries: A systematic review	Zohra S. Lassi	Australia	2021	International Development, Social Welfare	delaying at the age at first pregnancy	Education	no intervention	Unintended pregnancy	SoF	1		1																											low	0	2	3	9
						pregnancy	education + referral services + training of service providers + counselling + provision of contraception + involvement of male partner	education + referral services	Unintended pregnancies																			1												moderate
						Periconceptional women	Folic acid	Placebo	Neural tube defects		1																	1												very low
						Periconceptional women	Iron folic acid	_	Anaemia—RCTs										1	1					1															very low
									Anaemia—Weekly supplementation										1	1					1															very low
									Anaemia—Daily supplementation										1	1					1															very low
									Anaemia—8 weeks of weekly supplementation										1						1			1												very low
									Anaemia—10 weeks of weekly supplementation			1		1														1												very low
									Anaemia—12 weeks of weekly supplementation										1	1					1			1												very low
									Anaemia—14 weeks of weekly supplementation									1										1												low
									Anaemia—16 weeks of weekly supplementation			1		1																										moderate
									Anaemia—24 weeks of weekly supplementation										1									1												low
									Anaemia—school										1	1					1															very low
									Anaemia—work				1							1								1												very low
37	Effects of nutritional interventions during pregnancy on birth, child health and development outcomes: A systematic review of evidence from low- and middle-income countries	Zohra S. Lassi	Australia	2021	International Development, Social Welfare	Pregnant women	Balanced energy protein	Control	Miscarriage	SoF	1	1		1														1												low	0	2	5	2
									Stillbirth		1	1																1												low
									Perinatal Mortality		1	1										1						1												very low
									Neonatal Mortality		1	1										1						1												very low
									Infant Mortality																			1												moderate
							food distribution program		Miscarriage		1	1	1	1														1												low
									Perinatal Mortality			1	1	1														1												low
									Neonatal Mortality													1						1												low
									Infant Mortality																			1												moderate
38	Strengthening women's empowerment and gender equality in fragile contexts towards peaceful and inclusive societies: A systematic review and meta-analysis	Etienne Lwamba	UK	2022.03.08	International Development	participants from fragile communities in low‐ and middle‐income countries (LMICs), including participants from the general population from all ages and genders and those from specific population sub‐groups, such as displaced populations, refugees, women, youthand so on	asset transfers	individuals, households and/or communities either received a ‘placebo’ intervention or ‘business as usual’ conditions	Increased capacity of women to understand and use financial, banking and business services effectively	SoF (13)											1																1			high	5	35	57	104
									Women have increased access and ownership to assets, credit and income										1	1	1												1							very low
									More women engaged in other micro, small and medium‐sized enterprises										1		1																			very low
									Initiatives supported that facilitate women to access decent work (formal and informal employment), including people with disabilities										1	1	1									1										very low
									Improved capacity of women entrepreneurs												1									1										low
									Women have improved success in the workplace			1				1					1									1										very low
									Women have more and better control over their bodies and sexual health		1	1	1	1							1									1										very low
									Women have increased freedom of movement and association		1	1	1	1							1									1										very low
									Reduced instances of child or forced marriage												1																			moderate
									Increased participation in decision making by women at the household or community level, including during crisis response										1																					moderate
									Women participate more in their community		1										1																			very low
									Increased representation of women in local and subnational civil and political processes, including during peacebuilding and post conflict restoration										1		1									1										very low
									Women have improved attitudes, self‐image and confidence										1	1	1									1										very low
									Improved attitudes and increased support for women's economic, social and human rights by men, household and family members and community members							1				1	1																			very low
									Reduced frequency and distribution of types of violence by an intimate partner										1																					moderate
									Improved quality of relationships between women and their household and community members										1		1																			very low
									Empowerment/Equality Index										1	1	1									1										very low
							cash transfers		Women's access to assets, income and savings (assessed with: self‐reports)	SoF (16)									1		1																1			moderate
									Women and girls have equitable access to livelihood support services																															high
									More women engaged in other micro, small and medium sized enterprises												1																			moderate
									Initiatives supported to facilitate women's access to decent work				1								1										1									very low
									Improved capacity of women entrepreneurs				1						1		1																1			low
									Women have more and better control over their bodies and sexual health			1				1			1			1																		low
									Women have increased freedom of movement and association										1		1											1								very low
									Reduced percentage of women agreeing with certain reasons that justify violence against women and girls										1																					moderate
									Women are equipped with better life skills that allow them to be prepared for crisis or shocks and recover from them																							1								moderate
									Reduced instances of child or forced marriage																						1									moderate
									Women's decision‐making at the household and community levels (assessed with: self‐reports)		1			1						1	1												1							very low
									Women participate more in their communities										1	1	1											1								very low
									The rights, safety, and security of women, men, girls and boys are protected during relief, recovery and reconstruction		1										1																			low
									Increased representation of women in local and subnational civil and political processes, including during peacebuilding and post conflict restoration										1		1																			very low
									Communities have a more positive attitude towards women/andomizedi groups										1		1										1									very low
									Women have improved attitudes, self‐image and confidence											1	1											1								low
									Improved attitudes and increased support for women's economic, social and human rights by men, household and family members and community members										1	1	1																			low
									Safer and more secure household, communities and areas/territories for women, girls, men and boys				1								1										1									very low
									Reduced frequency and distribution of types of violence by an intimate partner			1	1							1	1																			very low
									Improved quality of relationships between women and their household and community members										1	1	1											1								very low
									Empowerment/Equality Index										1	1	1											1			1					very low
							community‐based services		Women have increased access and ownership to assets, credit and income	SoF (19)		1				1					1																			low
									Initiatives supported that facilitate women to access decent work (formal and informal employment), including people with disabilities			1				1					1																			low
							inclusive community‐driven development		Women have access to rights, services and opportunities	SoF (22)											1																			moderate
									Women have increased access to and ownership of assets, credit and income												1																			moderate
									Women have more and better control over their bodies and sexual health													1																		moderate
									Women have increased freedom of movement and association												1										1									moderate
									women have more positive attitude towards taking action to claim their rights												1										1									moderate
									Reduced percentage of women agreeing with certain reasons that justify violence against women and girls												1										1									low
									Women are equipped with better life skills that allow them to be prepared for crisis or shocks and recover from them												1										1									low
									Women participate more in their community												1																			moderate
									Women participate more in their community												1																			moderate
									Women increasingly form their own organisations		1								1		1												1				1			low
									Power holders have improved awareness and responsiveness to the demands, claims, rights and inputs of women												1																			moderate
									Representation of women in local and subnational civil and political processes (assessed with: self‐reports)																												1			high
									Institutional mechanisms and structures monitor human rights violations and ensure the security, safety and health of women and girls												1																			moderate
									Increased attention and focus on the needs and priorities of women and girls, and other vulnerable groups during relief and recovery in conflict and post‐conflict settings												1																			moderate
									Increased representation of women at all levels as decision‐makers in post‐conflict countries												1																			moderate
									Community support for women's and children's human, economic and legal rights																															high
									CSOs are more inclusive to all genders		1	1				1					1																			low
									Women have improved attitudes, self‐image and confidence										1		1									1										very low
									Improved attitudes and increased support for women's economic, social and human rights by men, household and family members and community members												1																			moderate
									Safer and more secure household, communities and areas/territories for women, girls, men and boys		1		1	1						1	1																			low
									Improved quality of relationships between women and their households and communities												1					1														moderate
							institutional provision of loans and savings		Increased capacity of women to understand and use financial, banking, and business services effectively	SoF (25)		1		1					1											1										low
									Women have increased access and ownership to assets, credit and income					1					1		1														1					very low
									More women engaged in micro, small and medium sized enterprises				1								1																			very low
									Improved capacity of women entrepreneurs			1				1			1																					low
									Women have increased freedom of movement and association					1					1		1									1							1			very low
									Women have more positive attitude towards taking action to claim their rights		1			1							1										1									very low
									Increased participation in decision making by Women at the household or community level, including during crisis response										1		1										1									very low
									Increased representation of women in local and subnational civil and political processes, including during peacebuilding and post conflict restoration		1			1							1										1									very low
									Women have improved attitudes, self‐image and confidence					1							1																1			moderate
									Empowerment/Equality Index					1					1		1										1						1			very low
							quotas		Women have more positive attitude towards taking action to claim their rights	SoF (28)									1																					low
									Reduced instances of child or forced marriage										1		1																			low
									Power holders have improved awareness and responsiveness to the demands, claims, rights and inputs of women			1							1		1																			low
									Increased representation of women in local and subnational civil and political processes, including during peacebuilding and post conflict restoration			1							1		1																			low
									Improved attitudes and increased support for women's economic, social and human rights by men, household and family members and community members										1		1																			low
							SHGs and VSLAs		Women have access to rights, services and opportunities	SoF (31)		1		1		1					1																			very low
									Capacity of women to understand and use financial, banking, and business services effectively										1	1	1																			low
									Women have increased access and ownership to assets, credit and income										1		1																			very low
									Women and girls have equitable access to livelihood support services			1	1			1					1									1										very low
									Durable and reliable housing for vulnerable populations, including women and girls										1		1																1			moderate
									More women engaged in other micro, small, and medium‐sized enterprises					1							1																			low
									Initiatives supported that facilitate women to access decent work (formal and informal employment), including people with disabilities										1																					moderate
									Improved capacity of women entrepreneurs			1	1	1		1					1																			very low
									Women have more and better control over their bodies and sexual health			1	1	1		1					1									1										very low
									Women have increased freedom of movement and association										1		1									1										very low
									Women are more aware of their rights and the roles and responsibilities of duty bearers										1																					low
									Women have more positive attitude towards taking action to claim their rights										1	1	1																1			very low
									Reduced percentage of women agreeing with certain reasons that justify violence against women and girls										1			1											1							very low
									Women are equipped with better life skills that allow them to be prepared for crisis or shocks and recover from them										1		1																			very low
									Reduced instances of child or forced marriage				1						1		1																			very low
									Increased participation in decision making by Women at the household or community level, including during crisis response										1	1	1									1										very low
									Women participate more in their community										1		1																			very low
									Power holders have improved awareness and responsiveness to the demands, claims, rights and inputs of women			1	1	1		1					1																			very low
									Increased representation of women in local and subnational civil and political processes, including during peacebuilding and post conflict restoration					1																										moderate
									Effective prevention strategies supported to end violence against women and girls										1																					low
									Increased community support for women's and children's human, economic and legal rights					1							1																			low
									Communities have a more positive attitude towards women/marginalised groups			1				1			1												1									very low
									Women have improved attitudes, self‐image and confidence										1		1										1									very low
									Improved attitudes and increased support for women's economic, social and human rights by men, household and family members and community members			1	1			1					1										1									very low
									Decreased violence/discrimination at the household level			1	1								1																			very low
									Safer and more secure household, communities and areas/territories for women, girls, men and boys			1				1			1		1									1										very low
									Improved quality of relationships between women and their household and community members										1		1										1									very low
									Empowerment/Equality Index		1	1	1						1																					low
							TVET		Increased capacity of women to understand and use financial, banking and business services effectively	SoF (34)											1																			moderate
									Women have increased access and ownership to assets, credit and income										1	1	1														1					very low
									More women engaged in other micro, small and medium‐sized enterprise												1										1									low
									Initiatives supported that facilitate women to access decent work (formal and informal employment), including people with disabilities			1				1			1		1										1									very low
									Improved capacity of women entrepreneurs										1																					low
									Women have improved success in the workplace		1	1									1																			very low
									Women have more and better control over their bodies and sexual health			1				1			1		1										1									very low
									Women have increased freedom of movement and association		1	1							1																1					very low
									Women have more positive attitude towards taking action to claim their rights		1	1	1			1					1																			very low
									Reduced percentage of women agreeing with certain reasons that justify violence against women and girls										1																					low
									Women are equipped with better life skills that allow them to be prepared for crisis or shocks and recover from them										1																					low
									Reduced instances of child or forced marriage										1																					low
									Increased participation in decision making by Women at the household or community level, including during crisis response										1	1	1											1								very low
									Women participate more in their community		1										1																1			high
									Women increasingly form their own organisations												1										1									low
									Increased representation of women in local and subnational civil and political processes, including during peacebuilding and post conflict restoration										1	1	1																			very low
									Increased community support for women's and children's human, economic and legal rights										1		1																			very low
									Women have improved attitudes, self‐image and confidence										1	1	1																			very low
									Decreased violence/discrimination at the household level			1	1	1		1					1									1										very low
									Safer and more secure household, communities and areas/territories for women, girls, men and boys			1	1			1					1																			low
									Reduced frequency and distribution of types of violence by an intimate partner										1													1								very low
									Improved quality of relationships between women and their household and community members										1		1											1								very low
									Empowerment/Equality Index										1	1	1											1								very low
							all‐women police stations		Increased employment of women in law and justice sector agencies	SoF(37)							1				1									1							1			low
									Women have improved and equitable access to justice								1				1									1										very low
							sensitisation campaigns		Women have increased access and ownership to assets, credit and income	SoF(40)	1	1							1		1																			very low
									Initiatives supported that facilitate women to access decent work (formal and informal employment), including people with disabilities			1				1					1												1							very low
									Women have more and better control over their bodies and sexual health												1																			moderate
									Women have increased freedom of movement and association			1				1			1		1									1										very low
									Women have more positive attitude towards taking action to claim their rights			1				1			1																					moderate
									Reduced percentage of women agreeing with certain reasons that justify violence against women and girls			1		1		1			1			1																		low
									Women are equipped with better life skills that allow them to be prepared for crisis or shocks and recover from them												1									1										low
									Increased participation in decision making by Women at the household or community level, including during crisis response			1				1			1		1									1										very low
									Effective prevention strategies supported to end violence against women and girls												1										1									low
									Increased awareness in communities of the issues affecting women			1				1																								moderate
									Women have improved attitudes, self‐image and confidence												1																			moderate
									Improved attitudes and increased support for women's economic, social and human rights by men, household and family members and community members										1	1	1	1									1									very low
									Decreased violence/discrimination at the household level		1	1							1		1																			low
									Reduced frequency and distribution of types of violence by an intimate partner—physical violence (PV)			1				1			1	1	1	1									1									very low
									Reduced frequency and distribution of types of violence by an intimate partner—sexual violence (SV)		1								1		1										1									very low
									Improved of relationships between women and their household and community members		1	1				1			1	1	1	1									1									very low
									Empowerment/Equality Index										1																					low
							community dialogues and reconciliations		Communities have a more positive attitude towards women/marginalised groups	SoF(43)		1				1			1		1												1							very low
									Improved attitudes and increased support for women's economic, social and human rights by men, household and family members and community members		1	1				1			1													1								low
							discussion groups		Women have increased access and ownership to assets, credit and income	SoF (46)											1																			moderate
									More women engaged in other micro, small and medium‐sized enterprises													1																		moderate
									Women have more positive attitude towards taking action to claim their rights None 1502		1			1								1																		low
									Increased representation of women in local and subnational civil and political processes, including during peacebuilding and post conflict restoration		1			1								1									1									very low
									Improved attitudes and increased support for women's economic, social and human rights by men, household and family members and community members												1									1										low
									Improved quality of relationships between women and their household and community members			1				1						1								1										very low
									Empowerment/Equality Index		1			1								1								1										very low
							safe spaces		Increased capacity of women to understand and use financial, banking, and business services effectively	SoF (49)	1	1				1																								low
									Women have increased access and ownership to assets, credit and income										1		1														1					very low
									Improved capacity of women entrepreneurs					1							1																			low
									Women have more and better control over their bodies and sexual health										1	1	1											1								very low
									Women have increased freedom of movement and association										1	1	1											1								very low
									Women have more positive attitude towards taking action to claim their rights										1		1																			very low
									Reduced percentage of women agreeing with certain reasons that justify violence against women and girls					1					1		1																			very low
									Women are equipped with better life skills that allow them to be prepared for crisis or shocks and recover from them										1	1	1											1								very low
									Reduced instances of child or forced marriage										1	1	1											1			1					very low
									Increased participation in decision making by Women at the household or community level, including during crisis response										1	1	1											1			1					very low
									Women participate more in their community					1					1		1																			very low
									Effective prevention strategies supported to end violence against women and girls					1					1		1																			very low
									Increased community support for women's and children's human, economic and legal rights										1		1										1									very low
									Communities have a more positive attitude towards women/andomizedi groups					1					1		1																			very low
									Women have improved attitudes, self‐image and confidence										1	1	1											1								very low
									Improved attitudes and increased support for women's economic, social and human rights by men, household and family members and community members					1					1		1																			very low
									Safer and more secure household, communities and areas/territories for women, girls, men and boys (54,258,398)										1		1										1									very low
									Safer and more secure household, communities and areas/territories for women, girls, men and boys (54,977,131)			1	1								1																			very low
									Reduced frequency and distribution of types of violence by an intimate partner					1							1																			low
									Improved quality of relationships between women and their household and community members										1																					low
							life, social and livelihood skills and capacity building		Women have access to rights, services and opportunities	SoF (52)		1				1					1										1									very low
									Increased capacity of women to understand and use financial, banking and business services effectively										1		1																			low
									Women have increased access and ownership to assets, credit and income		1	1				1																								low
									Initiatives supported that facilitate women to access decent work (formal and informal employment), including people with disabilities		1	1				1					1																			very low
									Improved capacity of women entrepreneurs		1	1				1					1																			very low
									Women have improved success in the workplace												1									1										low
									Women have more and better control over their bodies and sexual health										1		1																			low
									Women have increased freedom of movement and association										1		1																			very low
									Women are more aware of their rights and the roles and responsibilities of duty bearers							1			1																					moderate
									Women have more positive attitude towards taking action to claim their rights		1										1																			low
									Reduced percentage of women agreeing with certain reasons that justify violence against women and girls										1			1																		low
									Women are equipped with better life skills that allow them to be prepared for crisis or shocks and recover from them		1	1				1			1																					low
									Reduced instances of child or forced marriage			1				1			1		1										1									very low
									Increased participation in decision making by Women at the household or community level, including during crisis response			1				1			1																					moderate
									Women participate more in their community			1				1																								low
									Increased community support for women's and children's human, economic and legal rights		1	1				1					1										1									very low
									Increased awareness in communities of the issues affecting women			1				1					1										1									very low
									Communities have a more positive attitude towards women/marginalised group										1																1					low
									Women have improved attitudes, self‐image and confidence										1	1	1											1			1					very low
									Improved attitudes and increased support for women's economic, social and human rights by men, household and family members and community members			1				1			1																					moderate
									Decreased violence/discrimination at the household level			1				1			1		1																			very low
									Safer and more secure household, communities and areas/territories for women, girls, men and boys			1				1			1																1					low
									Reduced frequency and distribution of types of violence by an intimate partner—physical violence (PV)			1				1			1		1														1					very low
									Reduced frequency and distribution of types of violence by an intimate partner—sexual violence (SV)										1													1			1					very low
									Improved quality of relationships between women and their household and community members										1		1																			low
									Empowerment/Equality Index										1	1	1											1								very low
39	Policies and interventions to remove gender-related barriers to girls' school participation and learning in low- and middle-income countries: A systematic review of the evidence	Stephanie Psaki	USA	2022	International Development	over gender over gender	1: Lack of support for girls' education	NR	Grade attainment	SoF																														Very low	0	5	19	120
									Enrollment in primary school																															Very low
									Enrollment in school (primary or secondary)																															Very low
									Primary school completion																															Very low
									Absenteeism																															Very low
									Academic Skills (literacy and numeracy)																															Very low
									Cognitive Skills																															Very low
							2: Child marriage and adolescent pregnancy	NR	Grade attainment																															Very low
									Enrolment in primary school																															Very low
									Enrolment in school (primary or secondary)																															Very low
									Re-enrolment in school among dropouts																															Very low
									Absenteeism																															Very low
									Academic Skills (literacy and numeracy)																															Very low
							3: Lack of information on returns to education for girls/ Alternative roles for women	NR	Grade attainment																															Very low
									Years of schooling																															Very low
									Enrolment in primary school																															Low
									Enrolment in school (primary or secondary)																															Very low
									Primary school completion																															Very low
									Re-enrolment in school among dropouts																															Very low
									Absenteeism																															Very low
									Academic Skills (literacy and numeracy)																															Very low
									Cognitive Skills																															Very low
							4: School-related gender-based violence	NR	None																															Very low
							5: Gender insensitive school environment	NR	Grade attainment																															Very low
									Enrolment in primary school																															Very low
									Enrolment in secondary school																															Very low
									Primary school completion																															Very low
									Absenteeism																															Very low
									Academic Skills (literacy and numeracy)																															Moderate
							6: Lack of safe spaces and social connections		Grade attainment																															Very low
									Enrolment in primary school																															Very low
									Enrolment in school (primary or secondary)																															Very low
									Re-enrolment in school among dropouts																															Very low
									Absenteeism																															Very low
									Academic Skills (literacy and numeracy)																															Low
									Cognitive Skills																															Very low
							7: Lack of teaching materials and supplies	NR	Enrolment in primary school																															Very low
									Primary school completion																															Very low
									Absenteeism																															Very low
									Academic Skills (literacy and numeracy)																															Very low
									Cognitive Skills																															Very low
							8: Insufficient academic support	NR	Grade attainment																															Very low
									Enrolment in primary school																															Very low
									Primary school completion																															Very low
									Absenteeism																															Very low
									Academic Skills (literacy and numeracy)																															Moderate
									Cognitive Skills																															Very low
							9: Inadequate sports programs for girls	NR	Enrolment in primary school																															Very low
									Primary school completion																															Very low
							10: Inadequate health and childcare services	NR	Enrolment in primary school																															Very low
									Primary school completion																															Very low
							11: Inadequate life skills	NR	Grade attainment																															Low
									Enrolment in primary school																															Very low
									Enrolment in school (primary or secondary)																															Very low
									Primary school completion																															Very low
									Secondary school completion																															Very low
									Re-enrolment in school among dropouts																															Very low
									Absenteeism																															Very low
									Academic Skills (literacy and numeracy)																															Low
									Cognitive Skills																															Very low
							12: Inadequate menstrual hygiene management	NR	Enrolment in primary school																															Very low
									Absenteeism																															Low
									Academic Skills (literacy and numeracy)																															Low
							13: Lack of water and sanitation	NR	Grade attainment																															Very low
									Enrolment in primary school																															Low
									Primary school completion																															Very low
									Absenteeism																															Low
									Academic Skills (literacy and numeracy)																															Very low
							14: Lack of access to school	NR	Grade attainment																															Very low
									Years of schooling																															Very low
									Enrolment in primary school																															Low
									Enrolment in secondary school																															Very low
									Grade repetition																															Very low
									Primary school completion																															Very low
									Secondary school completion																															Very low
									Absenteeism																															Very low
									Academic Skills (literacy and numeracy)																															Low
							15: Poor policy/legal environment	NR	Grade attainment																															Very low
									Years of schooling																															Very low
									Enrolment in primary school																															Very low
									Enrolment in secondary school																															Very low
									Primary school completion																															Very low
									Secondary school completion																															Very low
									Academic Skills (literacy and numeracy)																															Very low
							16: Inability to afford tuition and fees	NR	Grade attainment																															Low
									Enrolment in primary school																															Moderate
									Enrolment in secondary school																															Very low
									Enrolment in school (primary or secondary)																															Very low
									Primary school completion																															Very low
									Secondary school completion																															Very low
									Academic Skills (literacy and numeracy)																															Moderate
									Cognitive Skills																															Very low
							17: Inability to afford school materials	NR	Grade attainment																															Very low
									Years of schooling																															Very low
									Enrolment in primary school																															Low
									Enrolment in secondary school																															Very low
									Enrolment in school (primary or secondary)																															Very low
									Grade repetition																															Very low
									Absenteeism																															Very low
									Academic Skills (literacy and numeracy)																															Very low
							18: Lack of adequate food	NR	Grade attainment																															Low
									Enrolment in primary school																															Moderate
									Enrolment in school (primary or secondary)																															Very low
									Grade repetition																															Low
									Absenteeism																															Low
									Academic Skills (literacy and numeracy)																															Low
									Cognitive Skills																															Low
							1: Lack of support for girls' education	NR	Grade attainment																															Very low
									Enrolment in primary school																															Very low
									Academic Skills (literacy and numeracy)																															Very low
							3: Lack of information on returns to education for girls/ Alternative roles for women	NR	Grade attainment																															Very low
									Years of schooling																															Very low
									Enrolment in primary school																															Very low
									Enrolment in school (primary or secondary)																															Very low
									Academic Skills (literacy and numeracy)																															Very low
							5: Gender insensitive school environment	NR	Grade attainment																															Very low
									Enrolment in primary school																															Very low
									Absenteeism																															Very low
									Academic Skills (literacy and numeracy)																															Very low
							7: Lack of teaching materials and supplies	NR	Enrolment in primary school																															Very low
									Academic Skills (literacy and numeracy)																															Very low
							8: Insufficient academic support	NR	Enrolment in primary school																															Very low
									Absenteeism																															Very low
									Academic Skills (literacy and numeracy)																															Low
							11: Inadequate life skills	NR	Academic Skills (literacy and numeracy)																															Very low
							13: Lack of water and sanitation	NR	Grade attainment																															Very low
									Enrolment in primary school																															Very low
									Academic Skills (literacy and numeracy)																															Very low
							14: Lack of access to school	NR	Grade attainment																															Very low
									Enrolment in primary school																															Very low
									Academic Skills (literacy and numeracy)																															Low
							15: Poor policy/legal environment	NR	Years of schooling																															Very low
									Enrolment in primary school																															Very low
							16: Inability to afford tuition and fees	NR	Enrolment in primary school																															Very low
									Enrolment in school (primary or secondary)																															Very low
									Academic Skills (literacy and numeracy)																															Very low
							17: Inability to afford school materials	NR	Grade attainment																															Very low
									Enrolment in primary school																															Very low
									Enrolment in school (primary or secondary)																															Very low
									Absenteeism																															Very low
									Academic Skills (literacy and numeracy)																															Very low
							18: Lack of adequate food	NR	Grade attainment																															Very low
									Enrolment in primary school																															Very low
									Academic Skills (literacy and numeracy)																															Very low
40	The effects of flipped classrooms to improve learning outcomes in undergraduate health professional education: A systematic review	Cho Naing	Australia	2023	Education	Undergraduate health professional students	Flipped class	Traditional lecture‐based class	Academic performance	SoF	1										1									1										Low	0	0	5	1
						Undergraduate health professional students	Flipped class	Traditional lecture‐based class	Academic performance		1										1									1										Low
						Undergraduate health professional students	Flipped class	Traditional lecture‐based class	Academic performance		1										1									1										Low
						Undergraduate health professional students	Flipped class	Traditional lecture‐based class	Academic performance		1										1									1										Very low
						Undergraduate health professional students	Flipped class	Traditional lecture‐based class	Student satisfaction		1										1									1										Low
						Undergraduate health professional students	Flipped class	Traditional lecture‐based class	Academic performance		1										1									1										Low
41	Functional Family Therapy for families of youth (age 11–18) with behaviour problems: A systematic review and meta-analysis	Julia H. Littell	USA	2023	Social welfare	Participants were families of young people aged 11–18 with behaviour problems	Functional Family Therapy (FFT) programmes	Treatment as usual (TAU), or alternative services (such as individual, family, or group therapy), or no treatment	Recidivism 12 months post assignment	SoF																														Very low	0	0	0	6
						Participants were families of young people aged 11–18 with behaviour problems	Functional Family Therapy (FFT) programmes	Treatment as usual (TAU), or alternative services (such as individual, family, or group therapy), or no treatment	Out of home placement (days) 12 months post assignment																															Very low
						Participants were families of young people aged 11–18 with behaviour problems	Functional Family Therapy (FFT) programmes	Treatment as usual (TAU), or alternative services (such as individual, family, or group therapy), or no treatment	Externalising behaviour 12 months post assignment																															Very low
						Participants were families of young people aged 11–18 with behaviour problems	Functional Family Therapy (FFT) programmes	Treatment as usual (TAU), or alternative services (such as individual, family, or group therapy), or no treatment	Internalising behaviour 12 months post assignment																															Very low
						Participants were families of young people aged 11–18 with behaviour problems	Functional Family Therapy (FFT) programmes	Treatment as usual (TAU), or alternative services (such as individual, family, or group therapy), or no treatment	Self‐reported delinquency 12 months post assignment																															Very low
						Participants were families of young people aged 11–18 with behaviour problems	Functional Family Therapy (FFT) programmes	Treatment as usual (TAU), or alternative services (such as individual, family, or group therapy), or no treatment	Alcohol and drug use 12 months post assignment																															Very low
42	Montessori education's impact on academic and nonacademic outcomes: A systematic review	Justus J. Randolph	USA	2023	Education	Students in grade levels ranging from preschool to high school	Montessori education	Traditional education	All academic outcomes combined	SoF										1														1						Moderate	3	5	3	0
						Students in grade levels ranging from preschool to high school	Montessori education	Traditional education	General academic ability											1																				High
						Students in grade levels ranging from preschool to high school	Montessori education	Traditional education	Language/literacy																									1						High
						Students in grade levels ranging from preschool to high school	Montessori education	Traditional education	Mathematics																															High
						Students in grade levels ranging from preschool to high school	Montessori education	Traditional education	Science											1										1										Low
						Students in grade levels ranging from preschool to high school	Montessori education	Traditional education	Social studies											1										1										Moderate
						Students in grade levels ranging from preschool to high school	Montessori education	Traditional education	All nonacademic outcomes combined											1														1						Moderate
						Students in grade levels ranging from preschool to high school	Montessori education	Traditional education	Creativity											1										1										Moderate
						Students in grade levels ranging from preschool to high school	Montessori education	Traditional education	Executive Function											1														1				1		Moderate
						Students in grade levels ranging from preschool to high school	Montessori education	Traditional education	Inner experience of school																		1							1				1		Low
						Students in grade levels ranging from preschool to high school	Montessori education	Traditional education	Social skills											1										1				1				1		Low
43	Effectiveness of nutrition counseling for pregnant women in low- and middle-income countries to improve maternal and infant behavioral, nutritional, and health outcomes: A systematic review	Omar Dewidar	Canada	2023	International development	Pregnant women in low or middle-income countries	Two way interactive nutrition counselling	Standard antenal care	Maternal Iron-deficiency anemia	SoF	1		1							1																		1		Very low	0	2	0	4
						Pregnant women in low or middle-income countries	Two way interactive nutrition counselling	Standard antenal care	Maternal gestational weight gain within recommendations											1																		1		Moderate
						Pregnant women in low or middle-income countries	Two way interactive nutrition counselling	Standard antenal care	Stillbriths		1		1																									1		Moderate
						Pregnant women in low or middle-income countries	Two way interactive nutrition counselling	Standard antenal care	Preterm birth		1		1							1																		1		Very low
						Pregnant women in low or middle-income countries	Two way interactive nutrition counselling	Standard antenal care	Maternal Haemorrhage		1		1							1																		1		Very low
						Pregnant women in low or middle-income countries	Two way interactive nutrition counselling	Standard antenal care	Cesarean section delivery		1		1							1																		1		Very low
44	Friendly visiting by a volunteer for reducing loneliness or social isolation in older adults: A systematic review	Jorien Laermans	Belgium	2023	Ageing	Older adults	Friendly visiting by a volunteer	No friendly visiting by a volunteer	Loneliness	SoF					1												1													Very low	0	0	0	9
						Older adults	Friendly visiting by a volunteer	No friendly visiting by a volunteer	Loneliness										1								1											1		Very low
						Older adults	Friendly visiting by a volunteer	No friendly visiting by a volunteer	Social isolation						1												1													Very low
						Older adults	Friendly visiting by a volunteer	No friendly visiting by a volunteer	Social isolation										1								1	1												Very low
						Older adults	Friendly visiting by a volunteer	No friendly visiting by a volunteer	Depressive symptom experiencing						1												1	1												Very low
						Older adults	Friendly visiting by a volunteer	No friendly visiting by a volunteer	Life satisfaction						1												1	1												Very low
						Older adults	Friendly visiting by a volunteer	No friendly visiting by a volunteer	Life satisfaction										1								1	1												Very low
						Older adults	Friendly visiting by a volunteer	No friendly visiting by a volunteer	Mental health						1												1	1												Very low
						Older adults	Friendly visiting by a volunteer	No friendly visiting by a volunteer	Mental health										1								1													Very low
45	Centre-based early education interventions for improving school readiness: A systematic review	Claire J. McCartan	UK	2023	Education	Preschool children	Centre‐based early education intervention	No treatment control	Cognitive development (Follow‐up: 2 + years)	SoF									1								1			1										Low	0	1	4	2
						Preschool children	Centre‐based early education intervention	No treatment control	Emotional well‐being & social competence (social skills) (Follow‐up: 1 year)											1							1			1										Low
						Preschool children	Centre‐based early education intervention	No treatment control	Health development (Follow‐up: 1 year)										1								1			1										Low
						Preschool children	Centre‐based early education intervention	Treatment as usual	School readiness (Follow‐up: 1 year)										1	1							1			1										Very low
						Preschool children	Centre‐based early education intervention	Treatment as usual	Cognitive development (Follow‐up: 2 + years)										1	1							1			1										Very low
						Preschool children	Centre‐based early education intervention	Treatment as usual	Emotional well‐being & social competence (social skills) (Follow‐up: 1 year)										1	1																				Low
						Preschool children	Centre‐based early education intervention	Treatment as usual	Physical development (fine motor skills) (Follow-up: 1 year)																		1			1										Moderate
